# Supplementary material for: Diverse Effects of Natural and Synthetic Surfactants on the Inhibition of Staphylococcus aureus Biofilm
Source: Pharmaceutics. 2021 Jul 29;13(8):1172. doi: 10.3390/pharmaceutics13081172 (PMC8402037; doi:10.3390/pharmaceutics13081172)
Supplement: Supplementary file 1 [file pharmaceutics-13-01172-s001.zip]

Archive with 1 entries (1 files):
- pharmaceutics-1289274-supplementary.pdf
